# Supplementary material for: Unravelling the triad of penicillin-binding proteins, β-lactamase activity, and mRNA dynamics in Pseudomonas aeruginosa AmpC induction
Source: J Antimicrob Chemother. 2025 Nov 5;81(1):dkaf408. doi: 10.1093/jac/dkaf408 (PMC12802951; doi:10.1093/jac/dkaf408)
Supplement: dkaf408_Supplementary_Data [file dkaf408_supplementary_data.zip]

Archive with 2 entries (2 files):
- JAC_PA_Induction_Supplementary_Material_R2_clean.docx
- Table_S1.xlsx
