# Supplementary material for: Unravelling the triad of penicillin-binding proteins, β-lactamase activity, and mRNA dynamics in Pseudomonas aeruginosa AmpC induction
Source: J Antimicrob Chemother. 2025 Nov 5;81(1):dkaf408. doi: 10.1093/jac/dkaf408 (PMC12802951; doi:10.1093/jac/dkaf408)
Supplement: dkaf408_Supplementary_Data [file dkaf408_supplementary_data.zip › Table_S1.xlsx]

## Sheet: Raw_Data
Anova Raw Data
0 min mRNA	30 min mRNA	90 min mRNA	180 min mRNA	0 min SEA	30 min SEA	90 min SEA	180 min SEA	PAO1			0 min mRNA					0 min SEA
5.03528	1	7.79535	8.33253	1.12038	1.53634	1.69275	1.24312				PAO1	dacB	dacBdacC	dacBdacCpbpG		PAO1	dacB	dacBdacC	dacBdacCpbpG
1.88402	1.5	6.21727	8.97967	1.0583	1.17659	0.2922	0.08797				5.03528	0.68559	185.341	215.258		1.12038	82.9649	192.639	557.946
0.17891	1.92	8.40915	8.62479	0.99341	0.17919	0.18901	2.81317				1.88402	0.81529	263.151	107.027		1.0583	43.6756	106.733	1158.97
1.41292	2.5	7.57687	8.50228	1.14228	0.51602	3.93028	2.72248				0.17891	0.52647	50.8595	206.854		0.99341	101.415	428.91	752.775
0.25024	2.7	6.82763	8.53938	1.05588	1.09123	0.85911	2.22999				1.41292	0.92983	138.97	134.786		1.14228	65.042	234.84	719.025
4.08903	1.4852	6.02881	8.88363	1.01702	0.70308	1.31421	1.60748				0.25024	0.09201	102.502	185.458		1.05588	55.6026	266.351	156.052
5.38623	2.25584	5.25795	8.69329	0.90497	1.63163	0.94162	2.2011				4.08903	0.63523	180.979	146.929		1.01702	88.8147	204.73	514.16
4.83577	1.9875	5.11435	8.60611	1.04692	1.12682	3.09504	1.57987				5.38623	0.11276	114.679	243.299		0.90497	46.1892	516.917	675.984
0 min mRNA	30 min mRNA	90 min mRNA	180 min mRNA	0 min SEA	30 min SEA	90 min SEA	180 min SEA	dacB			4.83577	0.48746	66.1176	210.988		1.04692	56.5238	655.956	504.866
0.68559	16.1188	22.6883	19.6252	82.9649	65.7132	92.8248	197.556
0.81529	8.59056	0.89015	24.1074	43.6756	121.662	145.54	260.145				30 min mRNA					30 min SEA
0.52647	29.4545	26.3127	33.9521	101.415	59.9406	238.832	259.905				PAO1	dacB	dacBdacC	dacBdacCpbpG		PAO1	dacB	dacBdacC	dacBdacCpbpG
0.92983	12.5066	17.2374	7.16872	65.042	77.1205	165.411	253.63				1	16.1188	816.048	1597.73		1.53634	65.7132	357.467	465.853
0.09201	7.3042	10.6233	7.27982	55.6026	71.5128	15.4098	235.072				1.5	8.59056	65.5547	1051.93		1.17659	121.662	424.41	321.584
0.63523	3.05621	31.8336	34.3295	88.8147	28.7465	315.13	273.525				1.92	29.4545	180.746	1447.64		0.17919	59.9406	264.906	397.948
0.11276	26.0272	11.8338	31.8543	46.1892	79.512	219.333	152.214				2.5	12.5066	522.732	1357.66		0.51602	77.1205	495.547	69.1474
0.48746	25.26	24.4941	19.8273	56.5238	77.8618	72.8859	144.085				2.7	7.3042	145.659	1626.03		1.09123	71.5128	450.418	298.734
0 min mRNA	30 min mRNA	90 min mRNA	180 min mRNA	0 min SEA	30 min SEA	90 min SEA	180 min SEA	dacBdacC			1.4852	3.05621	861.959	1519.91		0.70308	28.7465	638.699	583.133
185.341	816.048	965.516	1355.34	192.639	357.467	433.84	296.93				2.25584	26.0272	565.602	1527.07		1.63163	79.512	338.765	598.832
263.151	65.5547	783.32	3256.78	106.733	424.41	546.006	555.939				1.9875	25.26	578.697	496.348		1.12682	77.8618	429.935	557.36
50.8595	180.746	833.72	2239.71	428.91	264.906	182.357	403.044
138.97	522.732	707.688	1972.99	234.84	495.547	1003.64	471.524				90 min mRNA					90 min SEA
102.502	145.659	824.261	3457.53	266.351	450.418	981.407	660.898				PAO1	dacB	dacBdacC	dacBdacCpbpG		PAO1	dacB	dacBdacC	dacBdacCpbpG
180.979	861.959	960.455	28.6864	204.73	638.699	753.345	272.053				7.79535	22.6883	965.516	6193.27		1.69275	92.8248	433.84	462.404
114.679	565.602	1092.78	2292.13	516.917	338.765	563.72	375.14				6.21727	0.89015	783.32	5507.59		0.2922	145.54	546.006	998.704
66.1176	578.697	951.835	1162.04	655.956	429.935	202.358	884.048				8.40915	26.3127	833.72	6406.78		0.18901	238.832	182.357	647.454
0 min mRNA	30 min mRNA	90 min mRNA	180 min mRNA	0 min SEA	30 min SEA	90 min SEA	180 min SEA	dacBdacCpbpG			7.57687	17.2374	707.688	4656.32		3.93028	165.411	1003.64	921.601
215.258	1597.73	6193.27	5129.04	557.946	465.853	462.404	1173.41				6.82763	10.6233	824.261	5237.48		0.85911	15.4098	981.407	948.937
107.027	1051.93	5507.59	3623.03	1158.97	321.584	998.704	800.969				6.02881	31.8336	960.455	6751.87		1.31421	315.13	753.345	1154.87
206.854	1447.64	6406.78	6441.97	752.775	397.948	647.454	1105.27				5.25795	11.8338	1092.78	8322.82		0.94162	219.333	563.72	660.726
134.786	1357.66	4656.32	6564.54	719.025	69.1474	921.601	1134.96				5.11435	24.4941	951.835	7428.91		3.09504	72.8859	202.358	880.016
185.458	1626.03	5237.48	6131.69	156.052	298.734	948.937	1599.26
146.929	1519.91	6751.87	7729.92	514.16	583.133	1154.87	1837.59				180 min mRNA					180 min SEA
243.299	1527.07	8322.82	8706.41	675.984	598.832	660.726	1640.12				PAO1	dacB	dacBdacC	dacBdacCpbpG		PAO1	dacB	dacBdacC	dacBdacCpbpG
210.988	496.348	7428.91	5784.54	504.866	557.36	880.016	935.381				8.33253	19.6252	1355.34	5129.04		1.24312	197.556	296.93	1173.41
											8.97967	24.1074	3256.78	3623.03		0.08797	260.145	555.939	800.969
											8.62479	33.9521	2239.71	6441.97		2.81317	259.905	403.044	1105.27
											8.50228	7.16872	1972.99	6564.54		2.72248	253.63	471.524	1134.96
											8.53938	7.27982	3457.53	6131.69		2.22999	235.072	660.898	1599.26
											8.88363	34.3295	28.6864	7729.92		1.60748	273.525	272.053	1837.59
											8.69329	31.8543	2292.13	8706.41		2.2011	152.214	375.14	1640.12
											8.60611	19.8273	1162.04	5784.54		1.57987	144.085	884.048	935.381

## Sheet: Mean_SD
	0 min		30 min		90 min		180 min
RT-PCR	Mean	SD	Mean	SD	Mean	SD	Mean	SD
PAOmRNA	2.62	1.68	1.92	0.87	6.54	1.12	8.541	0.27
dacBmRNA	1.02	0.5	13.6	13.2	17.1	11.2	24.2	8.5
dacBdacCmRNA	143.4	75.4	573.6	334.6	956	143.4	1577.4	956
dacBdacCpbpGmRNA	168.98	96.56	1103.8	325.9	5950.51	1776.1	7000.6	1862.28
	0 min		30 min		90 min		180 min
SEA	Mean	SD	Mean	SD	Mean	SD	Mean	SD
PAOSEA	1	0.09	1	0.66	1.16	1.48	2.25	0.99
dacBSEA	68.98	8.6	74.45	52.05	161.44	70.88	219.88	75.27
dacBdacCSEA	349.57	234.61	433.87	256.9	485.23	330.03	902.21	205.56
dacBdacCpbpGSEA	615.27	234.29	452.43	196.8	693.09	240.35	1154.28	350.22

## Sheet: Anova_Tukey
Table Analyzed	0 min mRNA							Table Analyzed	30 min mRNA							Table Analyzed	90 min mRNA							Table Analyzed	180 min mRNA
One-way analysis of variance								One-way analysis of variance								One-way analysis of variance								One-way analysis of variance
P value	< 0.0001							P value	< 0.0001							P value	< 0.0001							P value	< 0.0001
P value summary	***							P value summary	***							P value summary	***							P value summary	***
Are means signif. different? (P < 0.05)	Yes							Are means signif. different? (P < 0.05)	Yes							Are means signif. different? (P < 0.05)	Yes							Are means signif. different? (P < 0.05)	Yes
Number of groups	4							Number of groups	4							Number of groups	4							Number of groups	4
F	38.82							F	51.84							F	202.8							F	75.98
R squared	0.8062							R squared	0.8474							R squared	0.956							R squared	0.8906
Bartlett's test for equal variances								Bartlett's test for equal variances								Bartlett's test for equal variances								Bartlett's test for equal variances
Bartlett's statistic (corrected)	96.06							Bartlett's statistic (corrected)	113.7							Bartlett's statistic (corrected)	147.9							Bartlett's statistic (corrected)	162
P value	< 0.0001							P value	< 0.0001							P value	< 0.0001							P value	< 0.0001
P value summary	***							P value summary	***							P value summary	***							P value summary	***
Do the variances differ signif. (P < 0.05)	Yes							Do the variances differ signif. (P < 0.05)	Yes							Do the variances differ signif. (P < 0.05)	Yes							Do the variances differ signif. (P < 0.05)	Yes
ANOVA Table	SS	df	MS					ANOVA Table	SS	df	MS					ANOVA Table	SS	df	MS					ANOVA Table	SS	df	MS
Treatment (between columns)	207000	3	68990					Treatment (between columns)	9282000	3	3094000					Treatment (between columns)	220700000	3	73570000					Treatment (between columns)	208300000	3	69440000
Residual (within columns)	49760	28	1777					Residual (within columns)	1671000	28	59690					Residual (within columns)	10160000	28	362800					Residual (within columns)	25590000	28	914000
Total	256700	31						Total	10950000	31						Total	230900000	31						Total	233900000	31
Tukey's Multiple Comparison Test	Mean Diff.	q	Significant? P < 0.05?	Summary	95% CI of diff			Tukey's Multiple Comparison Test	Mean Diff.	q	Significant? P < 0.05?	Summary	95% CI of diff			Tukey's Multiple Comparison Test	Mean Diff.	q	Significant? P < 0.05?	Summary	95% CI of diff			Tukey's Multiple Comparison Test	Mean Diff.	q	Significant? P < 0.05?	Summary	95% CI of diff
PAO1 vs dacB	2.348	0.1575	No	ns	-55.24 to 59.93			PAO1 vs dacB	-14.12	0.1635	No	ns	-347.9 to 319.6			PAO1 vs dacB	-11.58	0.05439	No	ns	-834.4 to 811.2			PAO1 vs dacB	-13.63	0.04031	No	ns	-1320 to 1292
PAO1 vs dacBdacC	-134.9	9.054	Yes	***	-192.5 to -77.35			PAO1 vs dacBdacC	-465.2	5.386	Yes	**	-798.9 to -131.5			PAO1 vs dacBdacC	-883.3	4.148	Yes	*	-1706 to -60.49			PAO1 vs dacBdacC	-1962	5.805	Yes	**	-3268 to -656.1
PAO1 vs dacBdacCpbpG	-178.4	11.97	Yes	***	-236.0 to -120.9			PAO1 vs dacBdacCpbpG	-1326	15.35	Yes	***	-1660 to -992.4			PAO1 vs dacBdacCpbpG	-6306	29.61	Yes	***	-7129 to -5484			PAO1 vs dacBdacCpbpG	-6255	18.51	Yes	***	-7561 to -4949
dacB vs dacBdacC	-137.3	9.211	Yes	***	-194.9 to -79.70			dacB vs dacBdacC	-451.1	5.222	Yes	**	-784.8 to -117.4			dacB vs dacBdacC	-871.7	4.093	Yes	*	-1695 to -48.90			dacB vs dacBdacC	-1948	5.764	Yes	**	-3254 to -642.4
dacB vs dacBdacCpbpG	-180.8	12.13	Yes	***	-238.4 to -123.2			dacB vs dacBdacCpbpG	-1312	15.19	Yes	***	-1646 to -978.3			dacB vs dacBdacCpbpG	-6295	29.56	Yes	***	-7118 to -5472			dacB vs dacBdacCpbpG	-6242	18.47	Yes	***	-7548 to -4936
dacBdacC vs dacBdacCpbpG	-43.5	2.919	No	ns	-101.1 to 14.08			dacBdacC vs dacBdacCpbpG	-860.9	9.967	Yes	***	-1195 to -527.2			dacBdacC vs dacBdacCpbpG	-5423	25.47	Yes	***	-6246 to -4600			dacBdacC vs dacBdacCpbpG	-4293	12.7	Yes	***	-5599 to -2987
Table Analyzed	0 min SEA							Table Analyzed	30 min SEA							Table Analyzed	90 min SEA							Table Analyzed	180 min SEA
One-way analysis of variance								One-way analysis of variance								One-way analysis of variance								One-way analysis of variance
P value	< 0.0001							P value	< 0.0001							P value	< 0.0001							P value	< 0.0001
P value summary	***							P value summary	***							P value summary	***							P value summary	***
Are means signif. different? (P < 0.05)	Yes							Are means signif. different? (P < 0.05)	Yes							Are means signif. different? (P < 0.05)	Yes							Are means signif. different? (P < 0.05)	Yes
Number of groups	4							Number of groups	4							Number of groups	4							Number of groups	4
F	22.46							F	34.51							F	29.37							F	54.91
R squared	0.7065							R squared	0.7871							R squared	0.7588							R squared	0.8547
Bartlett's test for equal variances								Bartlett's test for equal variances								Bartlett's test for equal variances								Bartlett's test for equal variances
Bartlett's statistic (corrected)	121.6							Bartlett's statistic (corrected)	82.21							Bartlett's statistic (corrected)	68.01							Bartlett's statistic (corrected)	84.42
P value	< 0.0001							P value	< 0.0001							P value	< 0.0001							P value	< 0.0001
P value summary	***							P value summary	***							P value summary	***							P value summary	***
Do the variances differ signif. (P < 0.05)	Yes							Do the variances differ signif. (P < 0.05)	Yes							Do the variances differ signif. (P < 0.05)	Yes							Do the variances differ signif. (P < 0.05)	Yes
ANOVA Table	SS	df	MS					ANOVA Table	SS	df	MS					ANOVA Table	SS	df	MS					ANOVA Table	SS	df	MS
Treatment (between columns)	1962000	3	654000					Treatment (between columns)	1185000	3	395100					Treatment (between columns)	3515000	3	1172000					Treatment (between columns)	7451000	3	2484000
Residual (within columns)	815300	28	29120					Residual (within columns)	320500	28	11450					Residual (within columns)	1117000	28	39900					Residual (within columns)	1267000	28	45240
Total	2777000	31						Total	1506000	31						Total	4632000	31						Total	8718000	31
Tukey's Multiple Comparison Test	Mean Diff.	q	Significant? P < 0.05?	Summary	95% CI of diff			Tukey's Multiple Comparison Test	Mean Diff.	q	Significant? P < 0.05?	Summary	95% CI of diff			Tukey's Multiple Comparison Test	Mean Diff.	q	Significant? P < 0.05?	Summary	95% CI of diff			Tukey's Multiple Comparison Test	Mean Diff.	q	Significant? P < 0.05?	Summary	95% CI of diff
PAO1 vs dacB	-66.48	1.102	No	ns	-299.6 to 166.6			PAO1 vs dacB	-71.76	1.897	No	ns	-217.9 to 74.40			PAO1 vs dacB	-156.6	2.218	No	ns	-429.5 to 116.2			PAO1 vs dacB	-220.2	2.928	No	ns	-510.7 to 70.33
PAO1 vs dacBdacC	-324.8	5.384	Yes	**	-557.9 to -91.75			PAO1 vs dacBdacC	-424	11.21	Yes	***	-570.2 to -277.9			PAO1 vs dacBdacC	-581.8	8.239	Yes	***	-854.6 to -308.9			PAO1 vs dacBdacC	-488.1	6.491	Yes	***	-778.7 to -197.6
PAO1 vs dacBdacCpbpG	-628.9	10.42	Yes	***	-862.0 to -395.8			PAO1 vs dacBdacCpbpG	-410.6	10.85	Yes	***	-556.7 to -264.4			PAO1 vs dacBdacCpbpG	-832.8	11.79	Yes	***	-1106 to -560.0			PAO1 vs dacBdacCpbpG	-1277	16.98	Yes	***	-1567 to -986.0
dacB vs dacBdacC	-258.4	4.282	Yes	*	-491.5 to -25.26			dacB vs dacBdacC	-352.3	9.312	Yes	***	-498.4 to -206.1			dacB vs dacBdacC	-425.2	6.021	Yes	**	-698.0 to -152.3			dacB vs dacBdacC	-267.9	3.563	No	ns	-558.5 to 22.60
dacB vs dacBdacCpbpG	-562.4	9.323	Yes	***	-795.5 to -329.3			dacB vs dacBdacCpbpG	-338.8	8.957	Yes	***	-485.0 to -192.7			dacB vs dacBdacCpbpG	-676.2	9.575	Yes	***	-949.0 to -403.3			dacB vs dacBdacCpbpG	-1056	14.05	Yes	***	-1347 to -765.8
dacBdacC vs dacBdacCpbpG	-304.1	5.04	Yes	**	-537.2 to -70.99			dacBdacC vs dacBdacCpbpG	13.45	0.3555	No	ns	-132.7 to 159.6			dacBdacC vs dacBdacCpbpG	-251	3.554	No	ns	-523.9 to 21.85			dacBdacC vs dacBdacCpbpG	-788.4	10.48	Yes	***	-1079 to -497.9
	Table S1. One-way ANOVA with post hoc Tukey’s multiple comparison test was run to determine the statistically significant differences between the parental PAO1 strain and the isogenic derivatives PAOΔdacB, PAOΔdacBdacC and PAOΔdacBdacCpbpG over time (*, P-value < 0.05; **, P-value < 0.01; ***, P-value < 0.005).
